# Supplementary material for: PacBio amplicon sequencing for metabarcoding of mixed DNA samples from lichen herbarium specimens
Source: MycoKeys. 2019 Jun 3;53:73–91. doi: 10.3897/mycokeys.53.34761 (PMC6557899; doi:10.3897/mycokeys.53.34761)
Supplement: Supplementary material 1 [file -00-000-s001.xlsx]

## Sheet: suppl_table
													Most represented sequence (sequence 1)				Percentage identity between selected target sequence versions (*)	BLAST match (coverage, length) [* = sequence versions compared for percentage identity estimate]
row	tube	Species	Coll number	Herbarium	Locality	Coll. Date	Subreads	Bases	CCS	Chimeric	Noise	Seq. clusters/phases	seq cov	length	predicted accuracy	chim		Sequence 1	Sequence 2	Sequence 3	Sequence 4	Sequence 5	Sequence 6	Sequence 7	Sequence 8	Sequence 9	Sequence 10	Sequence 11	Sequence 12	Sequence 13	Sequence 14	Sequence 15	Sequence 16	Sequence 17	Sequence 18	Sequence 19	Sequence 20	Sequence 21	Sequence 22	Sequence 23	Sequence 24	Sequence 25	Sequence 26	Sequence 27	Sequence 28	Sequence 29	Sequence 30	Sequence 31	Sequence 32
1	1	Catillaria austrolittoralis	JAE31710	CANB	Mt Observation, WA, Australia	2004	28951	31298359	602	0	7	15	500	918	0.999937	no	n/a (single target sequence)	Leprocaulon textum (500, 918)	Dothideomycetes sp (434, 701)	Dothideomycetes sp (135, 1060)	Dothideomycetes sp (114, 1118)	Orbilia sp (98, 1170)	Polysporina sp (81, 1114)	Dothideomycetes sp (78, 706)	Sarea sp (51, 708)	Capnobotryella sp (46, 668)	Polysporina sp (46, 1112)	Cladophialophora chaetospira (37, 746)	Capnobotryella sp (35, 669)	Acarospora austroshetlandica (35, 709)	Capnobotryella sp (29, 669)	Capnobotryella sp (21, 669)
	2	Catillaria austrolittoralis	JAE31713	CANB	Mt Observation, WA, Australia	2004	22677	24398317	616	0	8	22	500	917	0.999937	no	n/a (single target sequence)	Leprocaulon textum (500, 917)	Dothideomycetes sp (269, 1069)	Capnobotryella sp (173, 668)	Dothideomycetes sp (170, 1069)	Capnobotryella sp (151, 668)	Dothideomycetes sp (119, 702)	Capnobotryella sp (115, 667)	Herpotrichiellaceae sp (87, 1085)	Dothideomycetes (61, 1068)	Cladophialophora chaetospira (61, 745)	Pertusaria excludens (53, 739)	Acarospora austroshetlandica (41, 703)	Capnobotryella sp (39, 667)	Dothideomycetes sp (34, 1057)	Lichenostigmatales sp (31, 722)	Orbilia sp (30, 1167)	Lichinella nigritella (30, 678)	Dothideomycetes sp (25, 1056)	Rhinocladiella sp (24, 734)	Spizellomyces pseudodichotomus (20, 924)	Pycnora sorophora (20, 712)	Dothideomycetes sp (8, 1058)
	3	Catillaria austrolittoralis	PMcC4528	CANB	Mystery Bay, NSW, Australia	2016	18558	19768819	391	0	0	11	500	919	0.999937	no	1	Leprocaulon textum (500, 919)*	Leprocaulon textum (64, 916)*	Teratosphaeria microspora (43, 688)	Pseudocercospora kaki (43, 685)	Leprocaulon textum (43, 919)*	Rhinocladiella sp (41, 732)	Neocatenulostroma germanicum (38, 660)	Teratosphaeria bellula (34, 662)	Pseudocercospora vitis (26, 687)	Mycosphaerella sp (23, 666)	Pseudocercospora vitis (10, 687)
	4	Catillaria austrolittoralis	PMcC4498	CANB	Quarry Beach, VIC, Australia	2016	949	1167901	16	0	0	6	174	686	0.999937	no	single target sequence	Catillaria nigroclavata (174, 686)	Mycosphaerella dendritica (47, 665)	Endocarpon pusillum (26, 1012)	Teratosphaeriaceae sp (23, 670)	Teratosphaeria sp (23, 665)	Teratosphaeriaceae sp (23, 669)
	5	Catillaria austrolittoralis	PMcC4530	CANB	Mystery Bay, NSW, Australia	2016	25595	28019832	402	0	0	5	500	920	0.999937	no	1	Leprocaulon textum (500, 920)*	Pseudocercospora kaki (84, 683)	Capnodiales sp (30, 708)	Cercosporella dolichandrae (29, 667)	Leprocaulon textum (21, 919)*
	6	Catillaria austrolittoralis	JAE46302	CANB	Pooles Beach, NSW, Australia	2016	12557	13169177	258	0	0	7	500	688	0.999937	no	n/a (single target sequence)	Catillaria nigroclavata (500, 688)	Teratosphaeria bellula (192, 661)	Teratosphaeria bellula (47, 661)	Neophaeothecoidea proteae (47, 688)	Arthonia apatetica (43, 751)	Devriesia strelitziicola (35, 679)	Teratosphaeria bellula (31, 660)
	7	Catillaria austrolittoralis	PMcC4550	CANB	Pooles Beach, NSW, Australia	2016	21169	22605253	367	0	0	5	500	920	0.999937	no	n/a (single target sequence)	Leprocaulon textum (500, 920)	Pertusaria excludens (106, 744)	Teratosphaeria microspora (63, 687)	Teratosphaeria microspora (22, 689)	Pseudocercospora kaki (8, 686)
	8	Catillaria austrolittoralis	PMcC4598	CANB	Plantation Pt, NSW, Australia	2017	27885	29312037	433	0	13	6	500	689	0.999937	no	n/a (single target sequence)	Catillaria nigroclavata (500, 689)	Teratosphaeria bellula (500, 665)	Rhinocladiella sp (151, 788)	Lecidea plana (63, 829)	Neophaeothecoidea proteae (37, 683)	Rhinocladiella sp (16, 788)
2	9	Endocarpon simplicatum ssp bisporum	MGC011	CANB	Balowra State Conservation Area, Nymagee, NSW, Australia	2013	17436	20166588	376	0	0	2	500	1014	0.999937	no	1	Endocarpon pusillum (500, 1014)*	Endocarpon pusillum (102, 1014)*
	10	Endocarpon simplicatum ssp bisporum	MGC021	CANB	Nombinnie Nature Reserve, Mount Hope, NSW, Australia	2013	26187	29881654	386	0	0	2	500	1017	0.999937	no	n/a (single target sequence)	Endocarpon pusillum (500, 1017)	Peltula radicata (66, 723)
	11	Endocarpon simplicatum ssp simplicatum	MGC027	CANB	South West Woodland Nature Reserve, Goolgowi, NSW, Australia	2013	24517	28591027	378	0	0	2	500	1016	0.999937	no	0.9478	Endocarpon pusillum (500, 1016)*	Endocarpon pusillum (30, 1016)*
	12	Endocarpon simplicatum ssp bisporum	MGC034	CANB	Travelling Stock Reserve, Merriwagga, NSW, Australia	2013	36449	42224451	402	0	0	1	500	1012	0.999937	no	n/a (single target sequence)	Endocarpon pusillum (500, 1012)
	13	Endocarpon pusillum	MGC038	CANB	Travelling Stock Reserve, Merriwagga, NSW, Australia	2013	26409	30398780	399	0	0	4	500	1018	0.999937	no	n/a (single target sequence)	Endocarpon pusillum (500, 1018)	Staurothele dendritica (37, 1077)	Arizonaphlyctis lemmonensis (28, 826)	Herpotrichiellaceae sp (26, 745)
	14	Endocarpon simplicatum ssp bisporum	MGC039	CANB	Travelling Stock Reserve, Merriwagga, NSW, Australia	2013	18285	20080136	475	0	0	10	500	1018	0.999937	no	1	Endocarpon pusillum (500, 1018)*	Endocarpon pusillum (500, 1018)*	Catapyrenium lachneum (337, 694)	Endocarpon pusillum (268, 1016)*	Endocarpon pusillum (96, 970)*	Teratosphaeria maculiformis (71, 687)	Endocarpon pusillum (49, 1018)*	Endocarpon pusillum (28, 2010)*	Endocarpon pusillum (23, 1016)	Endocarpon pusillum (20, 1017)*
	15	Endocarpon aridum	MGC128	CANB	Mairjimmy National Park, Berrigan, NSW, Australia	2013	51260	59193338	523	0	0	4	500	1015	0.999937	no	1	Endocarpon pusillum (500, 1015)*	Coniochaeta sp (69, 705)	Endocarpon pusillum (60, 1015)*	Endocarpon pusillum (37, 1014)*
	16	Endocarpon simplicatum ssp bisporum	MGC146	CANB	Wilbertroy National Park, NSW, Australia	2013	115311	135874117	592	0	0	2	500	1015	0.999625	no	n/a (single target sequence)	Endocarpon pusillum (500, 1015)	Nectria balsamea (185, 1036)
3	17	Catillaria austrolittoralis	PMcC4650	CANB	Penguin Head, NSW, Australia	2017	17678	16866246	372	0	1	6	500	688	0.999937	no	n/a (single target sequence)	Catillaria nigroclavata (500, 688)	Buellia russa (500, 720)	Teratosphaeria bellula (235, 664)	Teratosphaeria cryptica (143, 665)	Rhinocladiella sp (53, 791)	Pseudocoleophoma typhicola (21, 1181)
	18	Catillaria austrolittoralis	PMcC4511	CANB	Quarry Beach, VIC, Australia	2016	10348	9811975	256	0	8	19	500	689	0.999937	no	0.9855	Catillaria nigroclavata (500, 689)*	Neocatenulostroma germanicum (500, 669)	Rhinocladiella sp (230, 789)	Catillaria nigroclavata (222, 688)*	Catillaria nigroclavata (213, 688)	Omphalina obscurata (90, 812)	Rhinocladiella sp (85, 802)	Catillaria nigroclavata (59, 687)	Mycosphaerella dendritica (54, 664)	Pleosporales sp (50, 694)	Devriesia strelitziicola (49, 681)	Rhinocladiella sp (38, 794)	Acantholichen variabilis (28, 809)	Rhinocladiella sp (27, 793)	Rhinocladiella sp (25, 795)	Rhinocladiella sp (24, 795)	Rhinocladiella sp (22, 799)	Arrhenia cf. griseopallida (20, 810)	Rhinocladiella sp (18, 795)
	19	Catillaria austrolittoralis	JAE46290	CANB	Cape Conran, VIC, Australia	2016	9811	9656671	266	0	0	14	500	691	0.999937	no	1	Catillaria nigroclavata (500, 691)*	Buellia russa (494, 705)	Mycosphaerella sp (67, 742)	Pertusaria excludens (53, 743)	Mycosphaerella sp (48, 741)	Niebla procera (41, 722)	Umbilicaria crustulosa (38, 714)	Rhinocladiella sp (38, 727)	Buellia georgei (37, 1618)	Pertusaria excludens (30, 740)	Chaetothyriomycetidae sp (27, 716)	Saccharata capensis (22, 713)	Verrucaria lapidicola (22, 1721)	Catillaria nigroclavata 21, 791)*
	20	Catillaria austrolittoralis	PMcC4626	CANB	Cape Conran, VIC, Australia	2016	17789	17937815	375	0	0	6	500	691	0.999937	no	0.9553	Catillaria nigroclavata (500, 691)*	Catillaria nigroclavata (407, 692)*	Rhinocladiella sp (154, 791)	Mycosphaerella sp (126, 741)	Lasallia pertusa (88, 714)	Sirenophila sp (78, 736)
	21	Catillaria austrolittoralis	JAE46285	CANB	Cape Conran, VIC, Australia	2016	10978	10484281	310	0	0	18	500	691	0.999937	no	0.9596	Catillaria nigroclavata (500, 691)*	Catillaria nigroclavata (500, 690)	Leprocaulon textum (372, 698)	Catillaria nigroclavata (209, 690)	Catillaria nigroclavata (205, 690)	Catillaria nigroclavata (130, 691)	Catillaria nigroclavata (107, 691)	Catillaria nigroclavata (85, 691)	Catillaria nigroclavata (80, 692)*	Rhinocladiella sp (43, 787)	Catillaria nigroclavata (43, 689)	Rhinocladiella sp (39, 793)	Rhinocladiella sp (35, 793)	Teratosphaeria bellula (34, 664)	Mycosphaerella sp (31, 738)	Catillaria nigroclavata (29, 690)	Catillaria nigroclavata (22, 688)	Hypocreales sp (21, 710)
	22	Catillaria austrolittoralis	JAE46286	CANB	Cape Conran, VIC, Australia	2016	15550	16349653	359	0	0	12	500	689	0.999937	no	0.9565	Catillaria nigroclavata (500, 689)*	Catillaria nigroclavata (500, 689)*	Chaetothyriomycetidae sp (119, 770)	Umbilicaria haplocarpa (52, 710)	Mycosphaerella sp (51, 679)	Catillaria nigroclavata (48, 688)	Rhinocladiella sp (39, 790)	Mycosphaerella sp (33, 679)	Teratosphaeria cryptica (29, 658)	Acarospora austroshetlandica (29, 709)	Catillaria nigroclavata (28, 682)	Xanthoparmelia tasmanica (25, 709)
	23	Catillaria austrolittoralis	JAE46289	CANB	Cape Conran, VIC, Australia	2016	17427	18065991	317	0	7	8	500	689	0.999937	no	1	Catillaria nigroclavata (500, 689)	Lasallia pertusa (142, 715)	Mycosphaerella sp (81, 741)	Rhinocladiella sp (26, 789)	Umbilicaria haplocarpa (22, 715)	Chaetothyriomycetidae sp (21, 712)	Catillaria nigroclavata (20, 1256)	Mycosphaerella sp (19, 739)
	24	Catillaria austrolittoralis	JAE46291	CANB	Cape Conran, VIC, Australia	2016	30584	31872524	571	0	5	8	500	691	0.999937	no	0.9553	Catillaria nigroclavata (500, 691)*	Catillaria nigroclavata (500, 692)*	Buellia frigida (170, 967)	Chaetothyriomycetidae sp (113, 769)	Mycosphaerella sp (81, 741)	Rhinocladiella sp (35, 788)	Dioszegia hungarica (26, 619)	Mycosphaerella sp (23, 740)
4	25	Verrucaria fischeri	MBe1942	Bertrand private herbarium	Allos, Alpes-de-Haute-provence, France	2010	13343	14754421	330	0	0	3	500	955	0.999937	no	n/a (single target sequence)	Verrucaria funckii (500, 955)	Chaetothyriales sp (260, 950)	Rhinocladiella sp (41, 725)
	26	Buellia dijiana	JAE33503	CANB	Great Northern Highway, Wubin, WA, Australia	2004	22520	24857302	642	0	0	8	500	958	0.999937	no	1	Buellia georgei (500, 958)*	Buellia georgei (500, 958)*	Buellia georgei (217, 958)	Buellia georgei (133, 955)	Buellia georgei (109, 957)	Bahusakala campiniae (54, 738)	Buellia georgei (30, 956)	Buellia georgei (26, 955)
	27	Buellia lobulata	JAE32406	CANB	Yellowdine NR, WA, Australia	2004	12959	14465467	392	0	4	11	500	956	0.999937	no	1	Buellia georgei (500, 956)*	Buellia georgei (500, 957)*	Buellia georgei (89, 957)	Acarospora insignis (47, 1098)	Buellia georgei (34, 957)	Cladophialophora boppii (27, 746)	Cladophialophora boppii (26, 746)	Buellia georgei (26, 951)	Cladophialophora boppii (23, 746)	Rhinocladiella sp (22, 742)	Cladophialophora boppii (20, 746)
	28	Buellia georgei	JAE43479	CANB	Peake, SA, Australia	2009	24443	27329149	568	0	0	3	500	962	0.999937	no	1	Buellia georgei (500, 962)*	Buellia georgei (500, 960)*	Buellia georgei (23, 958)
	29	Buellia georgei	JAE45961	CANB	Ridley CP, SA, Australia	2013	382	454797	13	0	0	4	74	958	0.999937	no	n/a (single target sequence)	Buellia georgei (74, 958)	Rhinocladiella sp (50, 731)	Rhinocladiella sp (30, 730)	Rhinocladiella sp (25, 731)
	30	Buellia georgei	JAE45953	CANB	Ridley CP, SA, Australia	2013	33226	37689664	506	0	10	4	315	961	0.999937	no	0.9917	Buellia georgei (315, 961)*	Buellia georgei (171, 961)*	Buellia georgei (142, 960)	Buellia georgei (134, 960)
	31	Buellia sp.	CCS18	CANB	Merigol station, QLD, Australia	2002	517	835658	8	0	0	4	46	754	0.999901	no	n/a (no target amplicon)	Exophiala placitae (46, 754)	Placopsis macrophtalma (40, 802)	Exophiala placitae (31, 745)	Exophiala placitae (28, 744)
	32	Buellia sp.	BM1176779	CANB	Djerriwarrah, Mallee area, VIC, Australia	1984	379	856311	-	-	-	-	-	-	-	-	n/a (no amplicon)	-
5	33	Catillaria austrolittoralis	PMcC4601	CANB	Gerroa, NSW, Australia	2017	21920	21348413	479	0	0	9	500	694	0.999937	no	1	Leprocaulon textum (500, 694)*	Leprocaulon textum (283, 695)*	Rhinocladiella sp (173, 793)	Rhinocladiella sp (118, 782)	Rhinocladiella sp (59, 785)	Teratosphaeria bellula (57, 664)	Teratosphaeria cryptica (29, 663)	Hydropunctaria oceanica (20, 726)	Teratosphaeria bellula (13, 663)
	34	Catillaria austrolittoralis	PMcC4627	CANB	Camel Rock, NSW, Australia	2016	10147	9633964	221	0	0	7	500	688	0.999937	no	n/a (single target sequence)	Catillaria nigroclavata (500, 688)	Teratosphaeria bellula (138, 663)	Teratosphaeria cryptica (85, 663)	Leprocaulon textum (34, 696)	Septoria sp (32, 708)	Leprocaulon textum (29, 697)	Leprocaulon textum (18, 697)
	35	Catillaria austrolittoralis	JAE46356	CANB	Plantation Pt, NSW, Australia	2017	652	690694	20	0	0	3	304	688	0.999937	no	0.9956	Catillaria nigroclavata (304, 688)*	Catillaria nigroclavata (43, 688)*	Dothideomycetes sp (34, 667)
	36	Catillaria austrolittoralis	JAE46288	CANB	Cape Conran, VIC, Australia	2016	7360	7837192	207	0	0	11	500	699	0.999937	no	1	Leprocaulon textum (500, 699)*	Rhinocladiella sp (146, 794)	Leprocaulon textum (118, 699)*	Catillaria nigroclavata (74, 689)	Dothideomycetes sp (69, 667)	Lecania cyrtella (66, 1609)	Dothideomycetes sp (51, 673)	Buellia frigida (42, 967)	Dothideomycetes sp (38, 668)	Leprocaulon textum (36, 699)*	Amandinea punctata (27, 966)
	37	Catillaria austrolittoralis	PMcC4566	CANB	Barlings Beach, VIC, Australia	2016	11715	11740368	327	0	0	7	500	687	0.999937	no	n/a (single target sequence)	Catillaria nigroclavata (500, 687)	Verrucaria muralis (500, 1048)	Teratosphaeria cryptica (62, 658)	Dothideomycetes sp (49, 669)	Neophaeothecoidea proteae (38, 688)	Rhinocladiella sp (25, 1356)	Toniniopsis subincompta (23, 1244)
	38	Catillaria austrolittoralis	PMcC4564	CANB	Barlings Beach, VIC, Australia	2016	11276	11020698	234	0	0	7	500	688	0.999937	no	n/a (single target sequence)	Catillaria nigroclavata (500, 688)	Teratosphaeria bellula (309, 665)	Rhinocladiella sp (40, 773)	Physciaceae sp (34, 933)	Physciaceae sp (24, 929)	Physciaceae sp (21, 933)	Physciaceae sp (20, 932)
	39	Catillaria austrolittoralis	PMcC4562	CANB	Barlings Beach, VIC, Australia	2016	6778	6155683	159	0	11	6	500	688	0.999937	no	0.9985	Catillaria nigroclavata (500, 688)*	Teratosphaeria cryptica (38, 667)	Catillaria nigroclavata (30, 1342)*	Teratosphaeria cryptica (29, 666)	Verrucaria muralis (26, 1047)	Verrucaria muralis (26, 1044)
	40	Catillaria austrolittoralis	JAE46315	CANB	Barlings Beach, VIC, Australia	2016	18235	18509706	424	0	7	10	500	934	0.999937	no	0.9956	Physciaceae sp (500, 934)	Catillaria nigroclavata (199, 689)*	Catillaria nigroclavata (170, 689)*	Catillaria nigroclavata (118, 687)	Rhinocladiella sp (73, 795)	Rhinocladiella sp (60, 795)	Saccharata petrophilicola (34, 776)	Paracladophialophora carceris (27, 729)	Mycosphaerella dendritica (20, 663)	Teratosphaeria micrcospora (20, 665)
6	41	Buellia dijiana	JAE33113	CANB	London Bridge, S of Queanbeyan, NSW, Australia	1992	109	307875	-	-	-	-	-	-	-	-	n/a (no amplicon)	-
	42	Buellia epigaella	JAE35088	CANB	Leichhardt Highway, NNW of Tarrom, QLD, Australia	1993	10432	10938120	243	0	3	19	500	723	0.999937	no	n/a (single target sequence)	Buellia russa (500, 723)	Cladophialophora sp (63, 760)	Neooccultibambusa pandanicola (48, 1312)	Neurospora dictyophora (47, 716)	Montagnulaceae sp (44, 763)	Myrothecium rodirum (42, 725)	Montagnulaceae sp (30, 763)	Endocarpon pusillum (29, 994)	Pseudoseptoria obscura (29, 728)	Neooccultibambusa pandanicola (28, 1310)	Mortiella elongata (28, 771)	Sporobolomyces sp (27, 733)	Powellomyces sp (26, 878)	Coniothyrium carteri (26, 715)	Lycoperdon pusillum (25, 863)	Alanphillipsia aloeigena (23, 1374)	Staninwardia suttonii (22, 662)	Ceratobasidiaceae sp (21, 824)	Neooccultibambusa pandanicola (15, 1312)
	43	Buellia epigaella	JAE33997	CANB	Carnarvon Highway, ENE of St George, QLD, Australia	1993	14117	13675480	305	0	2	30	500	725	0.999937	no	n/a (single target sequence)	Buellia russa (500, 725)	Saitozyma podzolica (93, 639)	Dothideomycetes sp (61, 1043)	Aporospora terricola (49, 689)	Peniophora sp (43, 638)	Thielavia australiensis 941, 715)	Montagnulaceae sp (38, 760)	Endocarpon pusillum (34, 986)	Cladophialophora chaetospira (34, 748)	Staninwardia suttonii (33, 666)	Exophiala brunnea (33, 767)	Pleosporales sp (30, 745)	Preussia similis (28, 673)	Cladophialophora chaetospira (28, 747)	Bacillicladium lobatum (28, 732)	Coniosporium sp (27, 717)	Teichospora trabicola (26, 683)	Sporobolomyces sp (26, 742)	Pyrenochaeta sp (25, 736)	Fusarium sp (25, 671)	Preussia similis 24, 673)	Endocarpon pusillum (24, 992)	Lycoperdon pusillum (24, 874)	Coniochaeta gigantospora (23, 709)	Preussia sp (22, 672)	Thielavia australiensis (22, 714)	Saitozyma podzolica (21, 639)	Pyrenochaeta sp (20, 714)	Saitozyma podzolica (17, 638)	Thielavia australiensis (14, 702)
	44	Buellia epigaella	JAE35220	CANB	Isla Gorge NP, NNE of Taroom, QLD, Australia	1993	28176	28077308	367	0	38	6	444	723	0.999937	no	n/a (single target sequence)	Buellia russa (444, 723)	Nakataea oryzae (118, 791)	Endocarpon pusillum (32, 992)	Endocarpon pusillum (29, 991)	Endocarpon sp (24, 934)	Vestigium cf trifidum (23, 858)
	45	Buellia georgei	Trinkaus345	CANB	Pt D'Entrecasteaux, WA, Australia	1996	105	234830	-	-	-	-	-	-	-	-	n/a (no amplicon)	-
	46	Buellia georgei	Trinkaus352	CANB	N of Leeman, WA, Australia	1996	4253	4690638	137	0	0	5	500	960	0.999937	no	n/a (single full target sequence)	Buellia georgei (500, 960)	Cerothallia yorkensis (105, 747)	Cerothallia yorkensis (40, 747)	Cerothallia yorkensis (39, 748)	Buellia georgei (29, 892)
	47	Buellia georgei	Trinkaus349	CANB	Pt D'Entrecaseaux, WA, Australia	1996	11441	13003204	318	0	0	5	500	962	0.999937	no	1	Buellia georgei (500, 962)*	Bibbya ruginosa (437, 722)*	Buellia georgei (188, 961)	Verrucaria viridula (44, 938)	Acarospora austroshetlandica (32, 743)
	48	Buellia georgei	JAE33080	CANB	London Bridge, S of Queanbeyan, NSW, Australia	1992	5296	5875997	168	0	0	11	500	961	0.999937	no	0.9958	Buellia georgei (500, 961)	Vishniacozyma victoriae (49, 644)	Vishniacozyma victoriae (47, 650)	Pyrenophora seminiperda (39, 741)	Bibbya ruginosa (38, 720)	Rhinocladiella sp (33, 737)	Paraphoma sp (31, 685)	Catillaria nigroclavata (27, 1059)	Leprocaulon textum (24, 1190)	Buellia georgei (24, 2322)	Vishniacozyma victoriae (21, 650)
7	49	Catillaria austrolittoralis	PMcC4497	CANB	Cape Conran, VIC, Australia	2016	12817	13100172	287	0	6	17	500	688	0.999937	no	1	Catillaria nigroclavata (500, 688)*	Catillaria nigroclavata (326, 687)*	Rhinocladiella sp (129, 778)	Neophaeothecoidea proteae (97, 674)	Rhinocladiella sp (55, 775)	Neophaeothecoidea proteae (45, 665)	Neophaeothecoidea proteae (38, 1336)	Neophaeothecoidea proteae (35, 673)	Rhinocladiella sp (32, 776)	Neophaeothecoidea proteae (31, 674)	Catillaria nigroclavata (30, 682)	Rhinocladiella sp (27, 781)	Rhinocladiella sp (23, 777)	Rhinocladiella sp (22, 781)	Catillaria nigroclavata (20, 686)	Rhinocladiella sp (17, 781)	Rhinocladiella sp (17, 777)
	50	Catillaria austrolittoralis	PMcC4524	CANB	Cape Conran, VIC, Australia	2016	14148	12985305	283	0	0	5	500	687	0.999937	no	n/a (single target sequence)	Catillaria nigroclavata (500,687)	Dothideomycetes sp (216, 667)	Dothideomycetes sp (216, 666)	Rhinocladiella sp (101, 793)	Dothideomycetes sp (99, 663)
	51	Catillaria austrolittoralis	JAE46440	CANB	Gerroa, NSW, Australia	2017	10666	9882335	247	0	0	13	500	692	0.999937	no	n/a (single target sequence)	Leprocaulon textum (500, 692)	Rhinocladiella sp (228, 793)	Rhinocladiella sp (116, 793)	Arthonia apatetica (84, 748)	Lecania cyrtella (62, 926)	Rhinocladiella sp (49, 787)	Teratosphaeriaceae sp (39, 659)	Rhinocladiella sp (37, 793)	Teratosphaeria bellula (36, 663)	Rhinocladiella sp (31, 787)	Buellia georgei (21, 997)	Teratosphaeriaceae sp (19, 663)	Teratosphaeriaceae sp (15, 663)
	52	Catillaria austrolittoralis	PMcC4597	CANB	Plantation Pt, NSW, Australia	2017	11996	11340724	269	0	0	12	500	699	0.999937	no	1	Leprocaulon knudsenii (500, 699)*	Rhinocladiella sp (142, 795)	Rhinocladiella sp (122, 795)	Physciaceae sp (105, 934)	Cladophialophora carrionii (50, 1098)	Dothideomycetes sp (29, 663)	Dothideomycetes sp (25, 668)	Leprocaulon knudsenii (25, 699)*	Lecania cyrtella (25, 919)	Physciaceae sp (24, 933)	Amandinea coniops (24, 967)	Dothideomycetes sp (23, 668)
	53	Catillaria austrolittoralis	PMcC4547	CANB	Barlings Beach, VIC, Australia	2016	139	347019	-	-	-	-	-	-	-	-	n/a (no amplicon)	-
	54	Catillaria austrolittoralis	PMcC4652	CANB	Penguin Head, NSW, Australia	2017	8921	8736532	185	0	0	11	500	684	0.999937	no	n/a (single target sequence)	Catillaria nigroclavata (500, 684)	Teratosphaeriaceae sp (359, 651)	Dermatocarpon miniatum (180, 714)	Rhinocladiella sp (97, 794)	Teratosphaeria cryptica (90, 651)	Teratosphaeria bellula 50, 650)	Dermatocarpon miniatum (50, 715)	Rhinocladiella sp (43, 793)	Vermispora fusarina (34, 821)	Rhinocladiella sp (30, 792)	Dermatocarpon miniatum (28, 714)
	55	Catillaria austrolittoralis	PMcC4553	CANB	Barlings Beach, VIC, Australia	2016	10932	10397508	234	0	0	4	332	688	0.999937	no	0.9942	Catillaria nigroclavata (332, 688)*	Mycosphaerella dendritica (325, 663)	Catillaria nigroclavata (168, 688)*	Mycosphaerella dendritica (160, 663)
	56	Catillaria austrolittoralis	PMcC4651	CANB	Plantation Pt, NSW, Australia	2017	550	1205026	-	-	-	-	-	-	-	-	n/a (no amplicon)	-
8	57	Buellia georgei	Trinkaus373	CANB	E of Springton, SA, Australia	1996	32782	36031240	438	0	0	3	500	960	0.999937	no	n/a (single target sequence)	Buellia georgei (500, 960)	Rhinocladiella sp (155, 732)	Pleosporales sp (22, 678)
	58	Buellia georgei	Trinkaus378	CANB	E of Springton, SA, Australia	1996	28378	33963578	459	0	0	6	500	960	0.999937	no	n/a (single target sequence)	Buellia georgei (500, 960)	Teratosphaeria maculiformis (129, 672)	Acarospora socialis (87, 1140)	Endocarpon pusillum (83, 1016)	Pleosporales sp (25, 677)	Rhinocladiella sp (21, 740)
	59	Buellia georgei	Trinkaus401	CANB	Walker Flat, SA, Australia	1996	21213	22924249	516	0	0	12	500	961	0.999937	no	n/a (single target sequence)	Buellia georgei (500, 961)	Teratosphaeria maculiformis (446, 671)	Ijuhya vitellina (386, 708)	Lichenostigmatales sp (138, 712)	Rhinocladiella sp (66, 734)	Endocarpon pusillum (60, 1012)	Kockovaella sacchari (55, 659)	Endocarpon pusillum (40, 1014)	Rhinocladiella sp (28, 729)	Pleosporales sp (25, 697)	Lichenostigmatales sp (21, 712)	Pirula salina (21, 769)
	60	Buellia georgei	HTL10734d	CANB	W of Iron Knot, SA, Australia	1994	31700	3559252	476	0	0	6	500	959	0.999937	no	n/a (single target sequence)	Buellia georgei (500, 959)	Lichenostigmatales sp (295, 712)	Pleosporales sp (49, 746)	Alternaria tumida (35, 699)	Ophiosphaerella narmari (24, 1117)	Lichenostigmatales sp (22, 716)
	61	Buellia subalbula	JAE26437	CANB	NE of Springton, SA, Australia	1992	10141	9804005	228	0	0	2	500	715	0.999937	no	n/a (single target sequence)	Buellia taishanensis (500, 715)	Rhinocladiella sp (37, 816)
	62	Buellia georgei	JAE41991	CANB	Marne River, near Springton, SA, Australia	1994	5691	6692578	194	0	0	7	500	960	0.999937	no	n/a (single target sequence)	Buellia georgei (500, 960)	Acarospora socialis (500, 1144)	Rhinocladiella sp (45, 741)	Rhinocladiella sp (38, 740)	Rhinocladiella sp (34, 742)	Rhinocladiella sp (20, 741)	Verrucaria viridula (20, 937)
	63	Buellia lobata	Trinkaus385	CANB	S of Swan Reach, SA, Australia	1996	23930	2647603	401	0	0	5	500	958	0.999937	no	n/a (single target sequence)	Buellia georgei (500, 958)	Cladophialophora sp (164, 1110)	Agonimia allobata (24, 709)	Pleosporales sp (23, 744)	Pseudopassalora gouriqua (22, 721)
	64	Buellia lobata	HTL10745c	CANB	Nullabor Plains, Eyre Peninsula, WA, Australia	1994	34014	3680470	948	0	34	13	500	962	0.999937	no	1	Buellia georgei (500, 962)*	Buellia georgei (500, 960)*	Endocarpon pusillum (417, 1015)	Eurotiales sp (332, 714)	Teratosphaeria maculiformis (309, 672)	Buellia georgei (244, 962)	Buellia georgei (184, 962)	Pleosporales sp (102, 748)	Buellia georgei (88, 961)	Verrucaria sp (82, 706)	Endocarpon pusillum (74, 1021)	Buellia georgei (73, 961)	Lichenostigmatales sp (24, 714)
9	65	Catillaria lenticularis	CR26628	MARSSJ	Remparts de la Miotte, Belfort, Territoire de Belfort, France	2016	11813	1170961	334	0	1	26	420	1095	0.999937	no	0.9998	Verrucaria muralis (420, 1095)	Catillaria lenticularis (313, 685)*	Verrucaria elaeina (278, 935)	Catillaria lenticularis (187,685)*	Neocatenulostroma abietis (98, 670)	Verrucaria nigrescens (92, 932)	Penidiella aggregata (87, 665)	Catillaria lenticularis (87, 683)	Verrucaria nigrescens (86, 932)	Batcheloromyces leucadendri (74, 675)	Penidiella aggregata (59, 664)	Catillaria lenticularis (57, 684)	Verrucaria nigrescens (53, 931)	Verrucaria nigrescens (49, 929)	Verrucaria sp (48, 1067)	Penidiella aggregata (43, 665)	Verrucaria nigrescens (36, 931)	Neocatenulostroma abietis (32, 670)	Rhinocladiella sp (29, 1341)	Batcheloromyces leucadendri (28, 675)	Penidiella aggregata (24, 664)	Clypeostroma hemisphaericum (23, 655)	Penidiella aggregata (23, 664)	Dioszegia hungarica (23, 619)	Catillaria lenticularis (22, 684)	Penidiella aggregata (12, 664)
	66	Catillaria lenticularis	CR26829	MARSSJ	La Colmiane, Alpes-Maritimes, France	2013	18039	1910386	440	0	0	8	500	918	0.999937	no	n/a (single target sequence)	Catillaria lenticularis (500, 918)	Cladophialophora sp (500, 945)	Sarcinomyces sp (413, 843)	Verrucaria cyanea (141, 714)	Rhinocladiella sp (85, 1316)	Caloplaca chalybea (53, 944)	Capnobotryella sp (52, 676)	Neocatenulostroma abietis (38, 669)
	67	Catillaria lenticularis	jobourg	MARSSJ	Jobourg, Manche, France	2016	12183	1141813	275	0	0	4	500	700	0.999937	no	n/a (single target sequence)	Leprocaulon textum (500, 700)	Rhinocladiella sp (318, 736)	Neocatenulostroma germanicum (179, 668)	Neocatenulostroma germanicum (22, 669)
	68	Catillaria lenticularis	CR26831	MARSSJ	Lioux, Vaucluse, France	2017	17822	1905134	494	0	0	10	500	712	0.999937	no	1	Bagliettoa cazzae (500, 712)	Catillaria lenticularis (500, 920)*	Catillaria lenticularis (500, 919)*	Catillaria lenticularis (366, 918)	Catillaria lenticularis (113, 917)	Catillaria lenticularis (102, 918)	Catillaria lenticularis (85, 919)	Catillaria lenticularis (48, 919)	Catillaria lenticularis (31, 918)	Catillaria lenticularis (23, 916)
	69	Catillaria lenticularis	CR26830	MARSSJ	Gorges du Cians, Haut-Var, France	2012	8866	8802596	210	0	0	15	500	685	0.999937	no	1	Catillaria lenticularis (500, 685)*	Catillaria lenticularis (106, 686)*	Catillaria lenticularis (81, 686)	Rhinocladiella sp (58, 1318)	Rhinocladiella sp (53, 1362)	Rhinocladiella sp (43, 752)	Teratosphaeria bellula (40, 659)	Penidiella aggregata (38, 662)	Verrucaria sp (37, 897)	Teratosphaeria bellula (33, 659)	Teratosphaeria bellula (27, 659)	Rhinocladiella sp (26, 734)	Catillaria lenticularis (23, 685)	Catillaria lenticularis (21, 684)	Catillaria lenticularis (20, 682)
	70	Catillaria chalybeia	CR26825	MARSSJ	vallée de la Gordolasque, Alpes-Maritimes, France	2013	5450	5858861	162	0	3	8	500	937	0.999937	no	n/a (single target sequence)	Catillaria nigroclavata (500, 937)	Penidiella aggregata (299, 666)	Trimmatothelopsis rhizobola (60, 701)	Penidiella aggregata (54, 666)	Rhinocladiella sp (39, 781)	Devriesia sp (37, 730)	Trimmatothelopsis rhizobola (22, 701)	Endocarpon pusillum (22, 1660)
	71	Catillaria chalybeia	CR26824	MARSSJ	Gorges du Cians, Haut-Var, France	2012	1199	2569551	-	-	-	-	-	-	-	-	n/a (no amplicon)	-
	72	Catillaria chalybeia	CR26827	MARSSJ	La Bollème-Vésubie, Alpes-Maritimes, France	2013	29668	31582867	596	0	10	8	500	951	0.999937	no	n/a (single target sequence)	Catillaria nigroclavata (500, 951)	Capnobotryella sp (247, 678)	Capnobotryella sp (233, 678)	Verrucaria sp (229, 0168)	Verrucaria elaeina (93, 933)	Verrucaria elaeina (54, 709)	Rhinocladiella sp (30, 733)	Endocarpon pusillum (21, 1008)
10	73	Buellia lobata	JAE45989	CANB	Chauncey Line Rd, SA, Australia	2013	91	233720	-	-	-	-	-	-	-	-	n/a (no amplicon)	-
	74	Buellia lobata	JAE45985	CANB	Chauncey Line Rd, SA, Australia	2013	24182	26985449	419	0	0	3	500	957	0.999937	no	n/a (single target sequence)	Buellia georgei (500, 957)	Pleosporales sp (362, 747)	Cladophialophora sp (35, 1111)
	75	Buellia lobata	JAE45956	CANB	Ridley CP, SA, Australia	2013	32368	38263428	642	0	0	5	500	640	0.999937	no	0.9927	Saitozyma podzolica (500, 640)	Cladophialophora sp (500, 1110)	Buellia georgei (385, 958)*	Buellia georgei (115, 956)*	Endocarpon pusillum (39, 997)
	76	Buellia epigaella	RWP4170	CANB	Hell Hole, QLD, Australia	1992	11594	10815429	229	0	0	3	500	725	0.999937	no	n/a (single target sequence)	Buellia russa (500, 725)	Dothideomycetes sp (29, 703)	Chaetomium sp (27, 714)
	77	Buellia epigaella	JAE35436	CANB	Monto_Albercorn, QLD, Australia	1993	12069	11731723	237	0	0	1	500	722	0.999937	no	n/a (single target sequence)	Buellia russa (500, 722)
	78	Buellia epigaella	JAE35222	CANB	Isla Gorge NP, QLD, Australia	1993	11770	12105848	218	0	0	5	500	721	0.999937	no	n/a (single target sequence)	Buellia russa (500, 721)	Phaeococcomyces sp (35, 747)	Diplomitoporus overholtsii (33, 744)	Omphalina velutipes (33, 787)	Conioscypha hoehnelii (21, 727)
	79	Buellia dijiana	UT419	CANB	Googong Dam FR, NSW, Australia	1996	15478	17065760	366	0	0	2	500	959	0.999937	no	n/a (single target sequence)	Buellia georgei (500, 959)	Lichenostigmatales sp (500, 711)
	80	Buellia dijiana	UT408	CANB	Blanchetown, SA, Australia	1996	25847	28120252	609	0	0	13	500	961	0.999937	no	n/a (single target sequence)	Buellia georgei (500, 961)	Endocarpon pusillum (500, 705)	Endocarpon pusillum (137, 1015)	Lichenostigmatales sp (111, 719)	Lichenostigmatales sp (97, 718)	Pleosporales sp (83, 747)	Pleosporales sp (62, 747)	Umbilicaria havaasii (45, 1153)	Pestalotiopsis sp (25, 1201)	Endocarpon pusillum (23, 1013)	Penidiella ellipsoidea (23, 670)	Dothideomycetes sp (21, 1126)	Endocarpon pusillum (16, 1008)
11	81	Catillaria chalybeia	CR26474	MARSSJ	Vallée de la Tuébi, Alpes-Maritimes, France	2012	24199	27929426	547	0	0	10	500	722	0.999937	no	n/a (single target sequence)	Bagliettoa calsiseda (500, 722)	Catillaria nigroclavata (500, 944)	Endocarpon pusillum (249, 1002)	Neocatenulostroma abietis (130, 670)	Neocatenulostroma abietis (84, 668)	Rhinocladiella sp (51, 1346)	Neocatenulostroma abietis (47, 670)	Cladophialophora sp (30, 943)	Capnobotryella sp (24, 675)	Buellia georgei (22, 941)
	82	Catillaria chalybeia	CR26826	MARSSJ	La Colmiane, Alpes-Maritimes, France	2013	29070	32583937	655	0	0	6	500	951	0.999937	no	0.979	Catillaria nigroclavata (500, 951)*	Catillaria nigroclavata (500, 951)*	Penidiella aggregata (132, 669)	Rhinocladiella sp (97, 731)	Rhinocladiella sp (95, 728)	Neocatenulostroma abietis (28, 668)
	83	Catillaria nigroclavata	CR26623	MARSSJ	St-Antonin-de-Noble-Val, Tarn-et-Garonne, France	2015	9817	9443754	240	0	26	30	322	695	0.999937	no	0.9885	Catillaria nigroclavata (322, 695)*	Catillaria nigroclavata (264, 696)*	Catillaria nigroclavata (178, 695)	Catillaria nigroclavata (155, 696)	Banhegyia setispora (149, 697)	Petrophila incerta (136, 671)	Devriesia strelitziicola (134, 665)	Catillaria nigroclavata (133, 696)	Tremella sp (76, 658)	Catillaria nigroclavata (70, 695)	Petrophila incerta (55, 672)	Devriesia strelitziicola (50, 665)	Catillaria nigroclavata (50, 694)	Teratosphaeria sp (45, 665)	Teratosphaeria encephalarti (42, 679)	Stilbocrea macrostoma (41, 738)	Petrophila incerta (33, 671)	Capnobotryella sp (31, 669)	Cercosporella dolichandrae (31, 668)	Botrytis cinerea (30, 669)	Rhinocladiella sp (30, 734)	Verrucaria margacea (29, 924)	Catillaria nigroclavata (29, 693)	Orbilia trapeziformis (29, 1121)	Teratosphaeria parkiiaffinis (28, 668)	Catillaria nigroclavata (25, 694)	Teratosphaeria sp (22, 665)	Phaeosphaeriopsis sp (22, 1678)	Cladophialophora sp (21, 798)	Tremella macrobasidiata (20, 658)
	84	Catillaria nigroclavata	CR26806	MARSSJ	Orcières, Hautes-Alpes, France	2015	627	966128	1	0	0	1	30	682	0.999245	no	n/a (no target amplicon)	Buellia georgei (30, 682)
	85	Catillaria nigroclavata	CR26822	MARSSJ	Entrevennes, Alpes-de-Haute-provence, France	2016	16586	17331720	478	0	7	20	407	717	0.999937	no	0.9809	Ochrolechia sp (407, 717)	Catillaria nigroclavata (333, 943)*	Catillaria nigroclavata (293, 943)*	Catillaria nigroclavata (207, 943)	Capnobotryella sp (190, 669)	Catillaria nigroclavata (167, 643)	Chaetothyriales sp (139, 747)	Petrophila incerta (114, 670)	Saccharata proteae (89, 727)	Phaeothecoidea melaleuca (79, 671)	Neocucurbitaria juglandicola (72, 671)	Petrophila incerta (51, 668)	Capnobotryella sp (50, 667)	Endosporium aviarium (45, 1111)	Capnobotryella sp (34, 669)	Petrophila incerta (31, 669)	Acanthostigma perpusillum (26, 689)	Capnobotryella sp (23, 666)	Arthonia sardoa (22, 798)	Petrophila incerta (21, 668)
	86	Catillaria nigroclavata	CR26821	MARSSJ	Entrevennes, Alpes-de-Haute-provence, France	2016	12796	13274391	381	0	5	17	500	714	0.999937	no	0.983	Biatora carneoalbida (500, 714)	Catillaria nigroclavata (314, 942)*	Rhinocladiella sp (233, 736)	Catillaria nigroclavata (186, 942)	Rhinocladiella sp (152, 736)	Catillaria nigroclavata (119, 940)*	Hyperphyscia adglutinata (76, 899)	Rhinocladiella sp (50, 736)	Exophiala sp (50, 753)	Chaetothyriales sp (48, 747)	Physcia adscendens (43, 918)	Rhinocladiella sp (36, 736)	Petrophila incerta (26, 664)	Exophiala sp (22, 748)	Teratosphaeria bellula (22, 664)	Exophiala sp (19, 754)	Exophiala sp (16, 753)
	87	Catillaria nigroclavata	CR26820	MARSSJ	Entrevennes, Alpes-de-Haute-provence, France	2016	23712	25934035	704	0	6	32	354	1145	0.999937	no	0.9799	Exophiala sp (354, 1145)	Catillaria nigroclavata (275, 942)*	Chaetothyriales sp (239, 760)	Rhinocladiella sp (234, 736)	Catillaria nigroclavata (225, 943)	Rhinocladiella sp (159, 736)	Chaetothyriales sp (110, 757)	Catillaria nigroclavata (85, 940)	Chaetothyriales sp (82, 756)	Catillaria nigroclavata (81, 943)*	Rhinocladiella sp (80, 737)	Chaetothyriales sp (71, 758)	Catillaria nigroclavata (71, 942)	Chaetothyriales sp (56, 754)	Exophiala sp (56, 750)	Massarina rubi (53, 675)	Chaetothyriales sp (50, 715)	Cladophialophora sp (47, 1099)	Psoroglaena sp (46, 777)	Xanthoria parietina (38, 727)	Lecanoromycetidae sp (35, 882)	Catillaria nigroclavata (33, 942)	Hyperphyscia adglutinata (33, 895)	Phoma sp (31, 662)	Lecania cyrtella (26, 930)	Cladosporium sp (26, 681)	Physcia adscendens (22, 916)	Fusarium larvarum (20, 690)	Chaetothyriales sp (16, 756)	Catillaria nigroclavata (14, 921)	Catillaria nigroclavata (14, 943)	Exophiala sp (12, 750)
	88	Verrucaria disjuncta	MBe1356	Bertrand private herbarium	Jausiers, Alpes-de-Haute-provence, France	2010	41783	47544182	587	0	0	4	500	1008	0.999937	no	n/a (single target sequence)	Verrucaria lapidicola (500, 1008)	Herpotrichiellaceae sp (491, 939)	Thelidium papulare (50, 978)	Chaetothyriales sp (30, 940)
12	89	Buellia georgei	JAE45988	CANB	Chauncey Line Rd, SA, Australia	2013	118	258747	5	0	0	1	54	955	0.999584	no	n/a (single target sequence)	Buellia georgei (54, 955)
	90	Buellia georgei	UT361	CANB	Lancelin, WA, Australia	1996	655	1020445	13	0	1	3	55	776	0.999937	no	n/a (single target sequence)	Venturiaceae sp (55, 776)	Phaeococcomyces sp (36, 679)	Buellia gerogei (31, 959)
	91	Buellia georgei	GK146/07	CANB	Flinders Island, TAS, Australia	2007	14899	17453959	397	0	0	6	500	962	0.999937	no	1	Buellia georgei (500, 962)*	Buellia georgei (364, 961)*	Thelidium papulare (57, 674)	Rhinocladiella sp (37, 1321)	Lichenostigmatales sp (36, 711)	Capronia sp (23, 768)
	92	Buellia georgei	JAE45990	CANB	Chauncey Line Rd, SA, Australia	2013	4590	7559103	14	0	0	3	38	675	0.991528	no	n/a (no target amplicon)	Catillaria nigroclavata (38, 675)	Herpotrichiellaceae sp (32, 922)	Catillaria nigroclavata (30, 677)
	93	Buellia epigaea	FP1954-1	CANB	Madrid, Spain	1997	135	248949	2	0	0	2	34	726	0.99967	no	n/a (no target amplicon)	Sebacina allantoidea (34, 726)	Bradymyces graniticola (26, 771)
	94	Buellia georgei	JAE45968	CANB	Ridley CP, SA, Australia	2013	2378	3671791	28	0	0	5	34	861	0.999798	no	0.9824	Buellia georgei (30, 958)*	Buellia georgei (29, 956)	Buellia georgei (24, 957)	Buellia georgei (17, 962)	Buellia georgei (10, 961)*
	95	Buellia dijiana	UT404	CANB	Murray region, SA, Australia	1996	955	1191842	25	0	0	3	313	961	0.999937	no	n/a (single target sequence)	Buellia georgei (313, 961)	Catillaria nigroclavata (45, 678)	Neophaeothecoidea proteae (31, 688)
	96	Buellia georgei	UT735	CANB	Googong Dam FR, NSW, Australia	1996	846	1040119	18	0	1	9	58	962	0.999934	no	n/a (single target sequence)	Buellia gerogei (58, 962)	Catillaria nigroclavata (50, 689)	Catillaria nigroclavata (50, 689)	Leprocaulon textum (45, 919)	Catillaria nigroclavata (39, 685)	Leprocaulon textum (39, 919)	Catillaria nigroclavata (27, 689)	Malassezia globosa (24, 928)	Catillaria nigroclavata (16, 689)
